# Supplementary material for: The Sleep Quality- and Myopia-Linked PDE11A-Y727C Variant Impacts Neural Physiology by Reducing Catalytic Activity and Altering Subcellular Compartmentalization of the Enzyme
Source: Cells. 2023 Dec 14;12(24):2839. doi: 10.3390/cells12242839 (PMC10742168; doi:10.3390/cells12242839)
Supplement: Supplementary file 1 [file cells-12-02839-s001.zip]

Archive with 3 entries (3 files):
- Sbornova et al supplement v2.pdf
- Sbornova et al UncroppedImages.pdf
- Sbornova_SourceData.xlsx
