# Supplementary material for: The Sleep Quality- and Myopia-Linked PDE11A-Y727C Variant Impacts Neural Physiology by Reducing Catalytic Activity and Altering Subcellular Compartmentalization of the Enzyme
Source: Cells. 2023 Dec 14;12(24):2839. doi: 10.3390/cells12242839 (PMC10742168; doi:10.3390/cells12242839)
Supplement: Supplementary file 1 [file cells-12-02839-s001.zip › Sbornova_SourceData.xlsx]

## Sheet: Fig2A Retina
ID	Group	Sex	Age	nd Pon	nd 8113A ROD-BG/Pon
E143	1	male	p28WT	0.899982	0.704368
E2	1	male	p56WT	0.947705	0.602908
E17	1	male	p98WT	1.03768	0.865671
E65	1	male	p200WT	0.971567	0.828022
E239	1	male	p500WT	0.979883	0.716558
E182	1	male	p7WT	1.05606	2.72676
E119	1	male	p28WT	0.903494	1.69587
E5	1	male	p56WT	0.915167	1.39157
E26	1	male	p98WT	0.962322	1.13433
E53	1	male	p200WT	0.948015	0.650688
E242	1	male	p500WT	0.904992	0.744444
E170	2	female	p7WT	0.957697	2.43839
E128	2	female	p28WT	0.917987	1.58992
E107	2	female	p56WT	0.975203	1.48521
E41	2	female	p98WT	0.980034	1.19823
E89	2	female	p200WT	0.980123	1.13219
E236	2	female	p500WT	1.03769	1.18963
E155	2	female	p28WT	1.01531	1.29925
E8	2	female	p56WT	1.0275	1.17757
E32	2	female	p98WT	1.01997	0.801772
E92	2	female	p200WT	1.02041	1.21196
E233	2	female	p500WT	0.965143	0.9489
E197	3	male	p7WT	0.974413	3.55444
E152	3	male	p28WT	0.935615	1.23177
E56	3	male	p56WT	0.974317	0.419315
E44	3	male	p98WT	0.999357	0.964056
E83	3	male	p200WT	1.02683	1.25894
E248	3	male	p500WT	1.0274	1.20483
E215	3	male	p7WT	1.0988	4.96117
E149	3	male	p28WT	0.980316	2.656
E47	3	male	p56WT	0.95023	0.802135
E110	3	male	p98WT	1.00064	1.03594
E59	3	male	p200WT	0.973461	1.48455
E245	3	male	p500WT	0.975888	3.10543
E188	4	female	p7WT	0.989406	4.64437
E158	4	female	p28WT	0.974068	1.34861
E14	4	female	p56WT	0.968825	1.00497
E71	4	female	p98WT	0.988626	1.50592
E86	4	female	p200WT	0.996555	0.971836
E254	4	female	p500WT	0.971771	0.758068
E191	4	female	p7WT	1.03828	1.27513
E224	4	female	p28WT	0.984337	0.706523
E11	4	female	p56WT	1.0112	0.850777
E29	4	female	p98WT	1.01137	0.494079
E101	4	female	p200WT	1.04027	0.500161
E260	4	female	p500WT	0.961503	0.948329

## Sheet: Fig2B Anterior
ID	Group	Sex	Age	nd Pon	nd 8113A ROD-BG/Pon
E142	1	male	p28 WT	1.07836	1.03542
E1	1	male	p56 WT	0.957864	1.17172
E16	1	male	p98WT	0.98914	0.949957
E64	1	male	p200WT	0.940823	0.977166
E238	1	male	p500WT	1.07488	1.71868
E118	1	male	p28 WT	1.02048	0.693427
E4	1	male	p56 WT	1.11912	0.74374
E25	1	male	p98WT	1.01086	1.05004
E52	1	male	p200WT	0.908678	1.50962
E241	1	male	p500WT	1.05784	1.55446
E127	2	female	p28 WT	0.921118	0.961976
E106	2	female	p56 WT	1.03164	1.11754
E40	2	female	p98WT	1.0175	0.998044
E88	2	female	p200WT	0.985413	0.951885
E235	2	female	p500WT	0.966281	1.06321
E154	2	female	p28 WT	0.881228	0.938252
E7	2	female	p56 WT	0.927682	0.923749
E31	2	female	p98WT	0.982496	1.00196
E91	2	female	p200WT	0.904847	1.01224
E232	2	female	p500WT	0.859066	1.06546
E151	3	male	p28 WT	0.920342	0.149389
E55	3	male	p56 WT	1.04604	1.25731
E43	3	male	p98WT	1.10022	1.5818
E82	3	male	p200WT	0.907398	0.338928
E247	3	male	p500WT	1.02144	1.14059
E148	3	male	p28 WT	0.925145	0.547525
E46	3	male	p56 WT	0.752533	0.230782
E109	3	male	p98WT	0.899783	0.418197
E58	3	male	p200WT	0.839161	0.780403
E244	3	male	p500WT	0.971241	0.968572
E157	4	female	p28 WT	0.912084	0.436563
E13	4	female	p56 WT	0.893112	0.488297
E70	4	female	p98WT	1.04574	0.417028
E85	4	female	p200WT	0.996166	1.42121
E253	4	female	p500WT	1.02829	2.17584
E223	4	female	p28 WT	0.976005	1.56065
E10	4	female	p56 WT	0.811608	0.109024
E28	4	female	p98WT	0.954257	1.58297
E100	4	female	p200WT	1.00635	2.2547
E259	4	female	p500WT	0.984466	4.30787

## Sheet: Fig2C Posterior
ID	Group	Sex	Age	nd Pon	nd 8113A ROD-BG/Pon
E144	1	male	p28 WT	1.09709	0.779102
E3	1	male	p56 WT	1.16429	0.813932
E18	1	male	p98WT	1.04876	1.35538
E66	1	male	p200WT	1.12408	0.719068
E240	1	male	p500WT	0.955641	0.243048
E120	1	male	p28 WT	1.0862	1.49256
E6	1	male	p56 WT	1.065	1.23876
E27	1	male	p98WT	0.951236	0.644619
E54	1	male	p200WT	0.91254	0.2698
E243	1	male	p500WT	0.832379	0.0948736
E129	2	female	p28 WT	0.903636	1.68977
E108	2	female	p56 WT	1.04372	2.71528
E42	2	female	p98WT	0.96929	0.680534
E90	2	female	p200WT	1.03053	1.35921
E237	2	female	p500WT	1.00568	0.655912
E156	2	female	p28 WT	0.99052	1.74709
E9	2	female	p56 WT	0.994447	2.33799
E33	2	female	p98WT	1.03071	1.31947
E93	2	female	p200WT	1.07139	1.5544
E233	2	female	p500WT	0.913269	0.0757947
E153	3	male	p28 WT	1.00086	0.277425
E57	3	male	p56 WT	1.07139	0.267801
E45	3	male	p98WT	1.06466	1.20838
E84	3	male	p200WT	1.0786	0.394724
E249	3	male	p500WT	0.969473	0.105016
E150	3	male	p28 WT	1.04377	1.05521
E48	3	male	p56 WT	1.04221	1.26105
E111	3	male	p98WT	0.93534	0.791624
E60	3	male	p200WT	0.965759	0.517516
E246	3	male	p500WT	1.01421	0.693558
E159	4	female	p28 WT	1.06172	2.4048
E15	4	female	p56 WT	0.994177	2.77642
E72	4	female	p98WT	1.05791	1.80467
E87	4	female	p200WT	1.0089	0.387588
E255	4	female	p500WT	0.977923	0.376342
E225	4	female	p28 WT	0.902797	2.14021
E12	4	female	p56 WT	0.924602	5.44824
E30	4	female	p98WT	0.942095	0.195327
E102	4	female	p200WT	0.845908	0.407883
E261	4	female	p500WT	0.841101	0.164086

## Sheet: Fig3 HT22 727C 878V PDE assay
replicate	plasmid	cAMP-BG/ug prot	cGMP-BG/ug prot
1	GFP	24.1284	3.84346
1	WT	46.5565	41.6358
1	M878V	33.7667	29.1486
1	Y727C	27.7934	12.7648
2	GFP	26.4672	0.05706
2	WT	40.6235	48.7903
2	M878V	36.6358	32.158
2	Y727C	30.9395	22.0763
3	GFP	28.5908	4.38863
3	WT	36.7272	33.6807
3	M878V	34.3186	30.1378
3	Y727C	28.4053	18.2597
4	GFP	27.5284	5.38025
4	WT	41.9591	30.3171
4	M878V	31.2039	32.6033
4	Y727C	27.6678	12.2235												x
5	GFP	32.4089	4.96744
5	WT	40.7263	41.8122
5	M878V	33.0485	26.2502
5	Y727C	25.9414	12.818
6	GFP	26.6653	5.07731
6	WT	31.8714	38.1682
6	M878V	42.7943	42.9088
6	Y727C	28.5957	13.2627

## Sheet: Fig4 and S3 ocular physiology
MouseID	age	genotype	sex	ND_BW		MouseID	genotype	sex	laterality	age	ND_REF	ND_AL	ND_RET	ND_VC	ND_LENS	ND_AC	ND_COR
55060	P28	WT	male	12.5		46592	WT	male	OS	P200	-17.4411	3546.85	178.284	566.688	2245.62	420.24	136.02
55062	P28	WT	male	12.8		47622	WT	female	OD	P200	-15.0038	3445.22	182.661	547.984	2190.81	392.384	131.383
55067	P28	WT	female	11.6		47621	WT	female	OD	P200	-10.1606	3388.09	169.131	568.28	2140.45	378.853	131.383
56322	P28	WT	male	16		46740	WT	male	OD	P200	-9.11167	3536.07	165.549	585.79	2221.91	432.975	129.837
56328	P28	WT	male	14.8		47621	WT	female	OS	P200	-8.33209	3427.74	162.366	575.045	2153.04	405.914	131.383
56330	P28	WT	male	14.6		47622	WT	female	OS	P200	-7.58132	3425.41	164.473	566.172	2186.22	381.845	126.695
56332	P28	WT	female	12.7		46592	WT	male	OD	P200	-7.10928	3504.86	184.651	566.688	2215.99	413.873	123.654
56335	P28	WT	female	12.5		46564	WT	male	OD	P200	-6.66662	3497.16	165.549	579.422	2233.76	394.771	123.654
58348	P28	WT	male	12.9		46740	WT	male	OS	P200	-5.44562	3536.43	203.753	553.953	2221.91	439.342	117.472
61677	P28	WT	male	13.9		46564	WT	male	OS	P200	-3.91478	3515.19	191.018	547.586	2245.62	401.139	129.837
61964	P28	WT	female	12.7		48131	WT	female	OS	P200	-2.27729	3503.48	202.957	527.688	2228.58	419.445	124.814
55064	P28	KO	female	11.9		46574	WT	male	OS	P200	-2.00816	3523.07	191.018	553.953	2227.84	426.608	123.654
55066	P28	KO	female	12.2		46574	WT	male	OD	P200	-0.360367	3518.03	178.284	573.055	2210.06	432.975	123.654
56323	P28	KO	male	17		47837	WT	female	OD	P200	0.0136653	3421.84	175.896	568.28	2146.74	412.679	118.245
56842	P28	KO	male	14.5		47837	WT	female	OS	P200	0.884451	3400.6	182.661	547.984	2159.33	392.384	118.245
50794	P56	WT	male	24.8		48131	WT	female	OD	P200	1.38176	3464.88	180.486	552.879	2200.87	403.262	127.389
50796	P56	WT	male	22.8		46746	KO	female	OD	P200	-5.71849	3443.21	178.284	547.586	2186.36	401.139	129.837
50797	P56	WT	female	19.6		46745	KO	female	OS	P200	-5.46767	3479.39	171.917	566.688	2215.99	401.139	123.654
50804	P56	WT	female	20.8		46745	KO	female	OD	P200	-5.31635	3479.2	171.917	566.688	2215.99	394.771	129.837
50805	P56	WT	female	20.6		46738	KO	male	OS	P200	-4.76809	3566.06	178.284	579.422	2251.54	439.342	117.472
51505	P56	WT	male	21.5		46738	KO	male	OD	P200	-4.12491	3527.67	178.284	560.32	2251.54	413.873	123.654
51701	P56	WT	male	25.3		46746	KO	female	OS	P200	-1.90534	3441.7	184.651	522.117	2204.14	394.771	136.02
53549	P56	WT	female	19.8		46577	KO	male	OD	P200	3.21928	3480.09	178.284	560.32	2204.14	407.506	129.837
51503	P56	KO	male	22.4		46577	KO	male	OS	P200	4.76854	3498.49	178.284	553.953	2215.99	426.608	123.654
51700	P56	KO	male	25.9		55067	WT	female	OD	P28	-5.9832	3002.12	169.131	730.645	1699.77	290.905	111.675
53546	P56	KO	female	19.1		58348	WT	male	OS	P28	-1.57933	3003.54	203.753	719.502	1688.66	286.528	105.106
53946	P56	KO	female	19.1		61677	WT	male	OS	P28	-1.40951	3013.51	197.386	694.033	1718.28	280.16	123.654
49571	P98	WT	male	31.9		61677	WT	male	OD	P28	-0.529624	3055.87	197.386	694.033	1747.91	292.895	123.654
49724	P98	WT	male	29.8		55062	WT	male	OD	P28	-0.129816	3047.87	182.661	717.115	1718.65	311.201	118.245
49727	P98	WT	female	23.6		58348	WT	male	OD	P28	0.947392	3027.5	210.12	713.135	1706.43	286.528	111.289
49832	P98	WT	female	20.1		56322	WT	male	OS	P28	2.20717	3080.64	203.753	694.033	1759.76	305.629	117.472
50060	P98	WT	male	35.6		56322	WT	male	OD	P28	2.25213	3056.94	171.917	738.604	1736.06	292.895	117.472
50066	P98	WT	female	24.8		56335	WT	female	OS	P28	2.3771	3045.98	197.386	713.135	1712.36	305.629	117.472
50306	P98	WT	female	18.7		56332	WT	female	OD	P28	2.59878	3002.29	210.12	681.299	1700.51	292.895	117.472
50420	P98	WT	male	36.2		55060	WT	male	OS	P28	4.93992		189.427	683.289	1712.36
52171	P98	WT	male	34.3		56328	WT	male	OS	P28	5.80003	3051.46	184.651	713.135	1724.21	311.997	117.472
49572	P98	KO	male	30		56332	WT	female	OS	P28	5.88446	3002.48	171.917	725.87	1700.51	292.895	111.289
49723	P98	KO	male	30.9		61964	WT	female	OD	P28	6.04685	3021.58	197.386	700.401	1700.51	311.997	111.289
50065	P98	KO	female	24.4		56335	WT	female	OD	P28	7.60722	3094.26	197.386	713.135	1747.91	318.364	117.472
50307	P98	KO	female	19.4		56330	WT	male	OD	P28	8.69292	3046.51	164.717	729.997	1720.9	318.204	112.687
46564	P200	WT	male	40.2		56328	WT	male	OD	P28	8.98582	3039.35	216.487	687.666	1718.28	305.629	111.289
46574	P200	WT	male	32.7		56330	WT	male	OS	P28	9.33898	3101.7	178.284	738.604	1736.06	337.466	111.289
46592	P200	WT	male	37.4		61964	WT	female	OS	P28	17.01	3016.02	191.018	713.135	1694.58	318.364	98.9235
46740	P200	WT	male	37.3		55062	WT	male	OS	P28		3041.11	202.957	696.819	1718.65	304.436	118.245
47621	P200	WT	female	31.8		55060	WT	male	OD	P28		2975.26	169.131	703.584	1699.77	297.67	105.106
47622	P200	WT	female	34.4		55067	WT	female	OS	P28		3008.42	175.896	710.35	1706.06	304.436	111.675
47837	P200	WT	female			56842	KO	male	OD	P28	-6.1843	3087.27	203.753	713.135	1753.83	292.895	123.654
48131	P200	WT	female	26.3		56323	KO	male	OD	P28	-4.92127	3069.6	197.386	738.604	1741.98	286.528	105.106
46577	P200	KO	male	31.8		55064	KO	female	OD	P28	-4.66083	2983.63	169.131	730.645	1680.88	304.436	98.5371
46738	P200	KO	male	38.4		56323	KO	male	OS	P28	-2.4577	3074.9	171.917	725.87	1753.83	311.997	111.289
46745	P200	KO	female	36.6		55064	KO	female	OS	P28	1.19148	2931.46	189.427	683.289	1649.4	297.67	111.675
46746	P200	KO	female	26.1		55066	KO	female	OD	P28			209.722	676.523	1718.65
47349	P500	WT	male	53.7		56842	KO	male	OS	P28		3106.12	188.907	727.981	1759.76	312.157	117.316
47350	P500	WT	male	58.1		55066	KO	female	OS	P28		2981.38			1699.77	289.137	126.53
47351	P500	WT	female	29.5		47525	WT	male	OS	P500	-10.6248	3623.46	183.435	520.357	2309.63	479.178	130.862
47354	P500	WT	female	35.5		48211	WT	female	OS	P500	-10.4081	3597.11	179.692	524.101	2313.11	452.973	127.227
47525	P500	WT	male	50.3		47354	WT	female	OD	P500	-9.14869	3562.57	187.179	516.613	2271.31	452.973	134.497
47620	P500	WT	male	52.3		47354	WT	female	OS	P500	-5.73722	3567.05	175.948	527.844	2264.34	471.691	127.227
48208	P500	WT	female	38		47620	WT	male	OS	P500	-5.1528	3590.92	183.435	531.588	2295.7	452.973	127.227
48211	P500	WT	female	41.5		47620	WT	male	OD	P500	-4.84835	3584.21	194.666	516.613	2285.24	460.46	127.227
47232	P500	KO	male	50.1		48208	WT	female	OS	P500	-3.02328	3550.67	187.179	497.896	2281.76	452.973	130.862
47239	P500	KO	female	24.5		47351	WT	female	OD	P500	-2.33894	3577.29	194.666	512.87	2274.79	460.46	134.497
47832	P500	KO	male	53.7		48208	WT	female	OD	P500	-2.11911	3547.38	198.409	490.408	2271.31	445.485	141.768
48209	P500	KO	female	31.2		47525	WT	male	OD	P500	-1.02004	3644.1	183.435	531.588	2334.02	464.203	130.862
						47351	WT	female	OS	P500	0.154568	3548.08	202.153	501.639	2267.83	449.229	127.227
						48211	WT	female	OD	P500	8.98141	3582.02	175.948	516.613	2313.11	445.485	130.862
						47350	WT	male	OS	P500		3683.68	209.64	524.101	2358.4	467.947	123.592
						47350	WT	male	OD	P500		3701.29	194.666	524.101	2368.85	479.178	134.497
						47349	WT	male	OD	P500		3707.74	175.948	610.203	2334.02	456.716	130.862
						47349	WT	male	OS	P500		3725.31	172.204	617.69	2347.95	452.973	134.497
						47232	KO	male	OS	P500	-15.9782	3579.73	183.435	520.357	2292.21	449.229	134.497
						47232	KO	male	OD	P500	-8.8067	3561.53	172.204	520.357	2285.24	449.229	134.497
						47239	KO	female	OS	P500	-4.01086	3594.55	187.179	512.87	2295.7	467.947	130.862
						47239	KO	female	OD	P500	1.45388	3586.7	202.153	494.152	2299.18	456.716	134.497
						48209	KO	female	OD	P500	2.82578	3587.41			2285.24	460.46	145.403
						47832	KO	male	OD	P500	4.94317	3583.43			2295.7	456.716	127.227
						48209	KO	female	OS	P500	9.0168		175.948	501.639	2299.18
						47832	KO	male	OS	P500	10.5944	3612.6	198.409	520.357	2306.15	460.46	127.227
						50797	WT	female	OD	P56	2.9291	3262.44	165.549	649.462	1961.21	350.2	136.02
						50804	WT	female	OD	P56	3.31824	3256	197.386	617.626	1967.14	350.2	123.654
						50804	WT	female	OS	P56	3.71838	3269.17	191.018	623.993	1957.22	363.127	133.814
						53549	WT	female	OS	P56	3.93693	3196.61	182.661	629.167	1901.22	365.323	118.245
						50805	WT	female	OS	P56	4.14225	3239.74	184.651	643.095	1931.58	362.935	117.472
						51701	WT	male	OD	P56	4.3559	3257.51	178.284	649.462	1949.36	362.935	117.472
						50794	WT	male	OD	P56	5.61555	3282.17	171.917	655.83	1955.28	369.302	129.837
						50797	WT	female	OS	P56	6.79937	3250.96	178.284	643.095	1949.36	356.568	123.654
						53549	WT	female	OD	P56	7.14563	3156.69	182.661	608.871	1894.92	358.557	111.675
						50796	WT	male	OS	P56	8.20927	3257.95	171.917	649.462	1943.43	375.669	117.472
						50796	WT	male	OD	P56	8.56749	3250.71	171.917	655.83	1949.36	341.625	131.981
						50794	WT	male	OS	P56	9.40529	3270.5	171.917	662.197	1943.43	369.302	123.654
						51701	WT	male	OS	P56	9.75967	3275.36	171.917	643.095	1961.21	369.302	129.837
						51505	WT	male	OD	P56	11.4761	3246.99	191.018	643.095	1919.73	375.669	117.472
						51505	WT	male	OS	P56	15.1805	3214.97	191.018	623.993	1919.73	356.568	123.654
						50805	WT	female	OD	P56		3214.53	184.651	623.993	1925.66	356.568	123.654
						53946	KO	female	OS	P56	-1.55329	3235.13	182.661	649.463	1926.4	351.792	124.814
						53946	KO	female	OD	P56	1.86883	3229.03	216.488	622.402	1920.11	351.792	118.245
						51700	KO	male	OD	P56	5.55671	3269.88	171.917	649.462	1949.36	369.302	129.837
						51503	KO	male	OS	P56	8.8974	3203.56	197.386	636.728	1901.96	343.833	123.654
						53546	KO	female	OD	P56	9.35194	3150.39	182.661	629.167	1888.63	338.262	111.675
						51503	KO	male	OD	P56	10.4939	3184.46	191.018	623.993	1901.96	343.833	123.654
						51700	KO	male	OS	P56	14.1881	3319.49	171.917	662.197	1967.14	388.404	129.837
						53546	KO	female	OS	P56			175.896	642.697	1863.45
						49832	WT	female	OS	P98	-9.8185	3302.15	184.651	579.422	2026.39	375.669	136.02
						49832	WT	female	OD	P98	-5.60736	3301.89	171.917	573.055	2032.31	394.771	129.837
						50306	WT	female	OD	P98	-4.55209	3327.54	165.549	598.524	2032.31	407.506	123.654
						50066	WT	female	OD	P98	-4.09011	3410.94	184.651	604.891	2109.34	388.404	123.654
						50306	WT	female	OS	P98	0.47628	3368.91	184.651	585.79	2067.86	388.404	142.203
						49727	WT	female	OD	P98	1.11482	3319.15	184.651	579.422	2061.94	375.669	117.472
						50066	WT	female	OS	P98	2.48681	3416.49	203.753	579.422	2115.26	382.037	136.02
						49727	WT	female	OS	P98	3.335	3410.75	191.018	585.79	2109.34	394.771	129.837
						49724	WT	male	OD	P98	4.72643	3399.35	159.182	611.259	2091.56	407.506	129.837
						49724	WT	male	OS	P98	7.02106	3406.16	216.487	566.688	2085.64	407.506	129.837
						50420	WT	male	OD	P98	8.25561	3416.42	184.651	592.157	2121.19	394.771	123.654
						52171	WT	male	OD	P98	8.53993	3352.12	182.661	581.81	2083.79	385.618	118.245
						52171	WT	male	OS	P98	10.2589	3383.87	189.427	568.28	2108.97	392.384	124.814
						50060	WT	male	OD	P98	10.4075	3446.56	171.917	592.157	2138.96	407.506	136.02
						49571	WT	male	OD	P98	11.0359	3411.82	203.753	573.055	2097.49	413.873	123.654
						50060	WT	male	OS	P98	12.2755	3403.17	191.018	573.055	2133.04	394.771	111.289
						49571	WT	male	OS	P98	14.4017	3423.67	216.487	566.688	2109.34	407.506	123.654
						50420	WT	male	OS	P98			197.386	574.047	2120.26
						50307	KO	female	OD	P98	-9.0396	3338.07	184.651	585.79	2061.94	382.037	123.654
						50307	KO	female	OS	P98	-6.00776	3325.59	197.386	566.688	2056.01	375.669	129.837
						49723	KO	male	OD	P98	1.47696	3385.91	171.917	592.157	2103.41	394.771	123.654
						49572	KO	male	OD	P98	4.89024	3434.82	165.549	604.891	2133.04	413.873	117.472
						49572	KO	male	OS	P98	4.95203	3399.09	171.917	604.891	2097.49	401.139	123.654
						50065	KO	female	OD	P98	8.15559	3319.41	178.284	573.055	2056.01	388.404	123.654
						50065	KO	female	OS	P98	8.4553	3318.08	197.386	560.32	2073.79	362.935	123.654
						49723	KO	male	OS	P98		3372.04	216.487	541.219	2121.19	375.669	117.472

## Sheet: cataracts
ID	Geno	Sex	Cohort	Age (mo)	cataract? 0=no/1=yes
13034	WT	Female	C33	12	0	4/92 WT had cataracts w. or w.o opthal
13015	WT	Male	C33	12	0	0.0434783
13010	WT	Male	C33	12	0
13001	WT	Male	C33	12	0	7/87 KO have cataract
12994	WT	Male	C33	12	0	0.0804598
12977	WT	Female	C33	13	0
12971	WT	Female	C33	13	0
12940	WT	Male	C33	13	0
12788	WT	Male	C33	13	0
12769	WT	Female	C33	13	0
12760	WT	Female	C33	13	0
12733	WT	Female	C33	13	0
12705	WT	Female	C33	13	0
12636	WT	Male	C33	13	0
12606	WT	Female	C33	14	0
12600	WT	Female	C33	14	0
12559	WT	Male	C33	14	1
12539	WT	Male	C33	14	0
12521	WT	Male	C33	14	0
12516	WT	Male	C32	14	0
12439	WT	Male	C33	14	0
12423	WT	Male	C33	14	0
12417	WT	Female	C33	14	0
12375	WT	Male	C33	14	0
12361	WT	Male	C33	14	0
12360	WT	Female	C33	14	0
12358	WT	Male	C32	14	0
12357	WT	Female	C33	14	0
12356	WT	Male	C32	14	0
12347	WT	Male	C32	14	0
12240	WT	Male	C32	14	0
12236	WT	Female	C33	14	0
12203	WT	Male	C32	14	0
12199	WT	Female	C33	14	0
12144	WT	Male	C32	14	0
12133	WT	Male	C32	14	0
12109	WT	Female	C32	14	0
12104	WT	Female	C32	14	0
12023	WT	Female	C32	15	0
11930	WT	Male	C32	15	0
11926	WT	Female	C32	15	0
11920	WT	Male	C32	15	0
11910	WT	Female	C32	15	0
11891	WT	Female	C31	15	0
11889	WT	Female	C31	15	0
11886	WT	Male	C32	15	0
11874	WT	Female	C32	15	1
11870	WT	Male	C32	15	0
11869	WT	Male	C32	15	0
11852	WT	Male	C32	15	0
11851	WT	Female	C32	15	0
11826	WT	Male	C32	15	0
11817	WT	Male	C32	15	0
11813	WT	Female	C32	15	0
11798	WT	Female	C32	15	0
11782	WT	Male	C31	15	0
11774	WT	Male	C31	15	0
11764	WT	Male	C31	15	0
11756	WT	Female	C31	15	1
11754	WT	Male	C31	15	0
11743	WT	Female	C32	15	0
11741	WT	Female	C32	15	0
11735	WT	Female	C32	15	0
11700	WT	Female	C32	15	0
11698	WT	Female	C32	15	0
11691	WT	Female	C32	15	0
11685	WT	Male	C31	15	0
11677	WT	Male	C31	15	0
11670	WT	Male	C31	15	0
11659	WT	Female	C31	15	0
11658	WT	Male	C31	15	0
11653	WT	Male	C31	15	0
11645	WT	Male	C31	15	0
11642	WT	Female	C31	15	0
11618	WT	Male	C31	15	0
11610	WT	Female	C31	15	0
11602	WT	Female	C31	15	0
11596	WT	Male	C31	15	0
11593	WT	Male	C31	15	0
11587	WT	Male	C31	15	0
11580	WT	Female	C31	15	0
11575	WT	Female	C31	15	0
11546	WT	Female	C31	15	1
11531	WT	Female	C31	15	0
11293	WT	Male	C31	16	0
11247	WT	Female	C31	16	0
11231	WT	Male	C31	16	0
11215	WT	Female	C31	16	0
11159	WT	Female	C31	16	0
11147	WT	Female	C31	16	0
10877	WT	Male	C30	18	0
10832	WT	Male	C30	18	0
				total WT	4
13013	KO	Male	C33	12	0
13012	KO	Male	C33	12	0
12999	KO	Male	C33	12	0
12993	KO	Male	C33	12	0
12979	KO	Female	C33	13	0
12970	KO	Female	C33	13	0
12937	KO	Male	C33	13	1
12789	KO	Male	C33	13	0
12767	KO	Female	C33	13	0
12763	KO	Female	C33	13	0
12731	KO	Female	C33	13	0
12702	KO	Female	C33	13	1
12633	KO	Male	C33	13	0
12605	KO	Female	C33	14	0
12604	KO	Female	C33	14	0
12541	KO	Male	C33	14	0
12523	KO	Male	C33	14	0
12510	KO	Male	C32	14	0
12435	KO	Male	C33	14	0
12424	KO	Male	C33	14	1
12421	KO	Female	C33	14	0
12371	KO	Male	C33	14	0
12364	KO	Male	C33	14	0
12362	KO	Female	C33	14	0
12355	KO	Male	C32	14	0
12354	KO	Male	C32	14	0
12353	KO	Female	C33	14	0
12346	KO	Male	C32	14	0
12239	KO	Male	C32	14	0
12234	KO	Female	C33	14	0
12198	KO	Female	C33	14	0
12136	KO	Male	C32	14	0
12113	KO	Female	C32	14	1
12110	KO	Female	C32	14	0
12106	KO	Female	C32	14	0
12022	KO	Female	C32	15	0
11932	KO	Male	C32	15	0
11924	KO	Male	C32	15	0
11915	KO	Female	C32	15	0
11892	KO	Female	C31	15	0
11888	KO	Female	C31	15	0
11887	KO	Male	C32	15	0
11875	KO	Female	C32	15	0
11871	KO	Male	C32	15	0
11864	KO	Male	C32	15	0
11853	KO	Male	C32	15	0
11827	KO	Male	C32	15	0
11820	KO	Female	C32	15	0
11799	KO	Female	C32	15	0
11790	KO	Female	C32	15	0
11779	KO	Male	C31	15	0
11772	KO	Male	C31	15	0
11762	KO	Male	C31	15	0
11753	KO	Male	C31	15	1
11752	KO	Female	C31	15	0
11747	KO	Female	C32	15	0
11742	KO	Female	C32	15	0
11734	KO	Female	C32	15	0
11705	KO	Female	C32	15	0
11699	KO	Female	C32	15	0
11687	KO	Female	C32	15	0
11684	KO	Male	C31	15	0
11675	KO	Male	C31	15	0
11673	KO	Male	C31	15	0
11662	KO	Male	C31	15	0
11660	KO	Female	C31	15	1
11651	KO	Male	C31	15	0
11640	KO	Male	C31	15	0
11638	KO	Female	C31	15	0
11614	KO	Male	C31	15	0
11611	KO	Female	C31	15	0
11603	KO	Female	C31	15	0
11600	KO	Male	C31	15	0
11595	KO	Female	C31	15	0
11591	KO	Male	C31	15	0
11583	KO	Female	C31	15	0
11574	KO	Male	C31	15	0
11573	KO	Female	C31	15	0
11549	KO	Female	C31	15	0
11533	KO	Female	C31	15	0
11294	KO	Male	C31	16	0
11234	KO	Male	C31	16	0
11219	KO	Female	C31	16	0
11158	KO	Female	C31	16	0
11148	KO	Female	C31	16	0
10878	KO	Male	C30	18	1
10830	KO	Male	C30	18	0
				total KO	7

## Sheet: Fig5A-B wake duration
sex	geno	1	2	3	4	5	6	7	8	9	10	11	12	13	14	15	16	17	18	19	20	21	22	23	24
M	WT	31.9167	15.1667	24.75	16.6667	19.1667	20.0833	27.0833	24.9167	30.3333	34.25	54.5833	30.8333	54.0833	9.41667	30.6667	25.8333	27.3333	26.0833	43.3333	28.8333	48.75	26.6667	23.25	9.5
M	WT	33.5	23.3333	22.8333	20.3333	28.75	20.1667	21.3333	20.25	17.4167	36.5	22	30.25	41.1667	47.6667	37.1667	30.0833	38.9167	26.6667	23.1667	25.5833	24.75	24.9167	39.9167	55.5833
M	WT	23.5833	34.0833	16	22.0833	21.0833	24.5	19.25	11.4167	17.1667	26.5	22.9167	28.75	35.6667	45.75	49.1667	17	41.9167	21.4167	21.9167	18.4167	20	26.0833	25.9167	51.25
M	WT	22.5	28.6667	25.8333	11.9167	15.4167	20.1667	7.83333	22.75	17.25	28.6667	21.0833	35.5833	54.25	46.9167	33.5833	38.5833	60	21.5833	31.4167	43.0833	21.8333	29.0833	51.4167	28.5833
M	WT	27.4167	22.5	12.6667	36.4167	12.5833	16.9167	28.1667	12.0833	42.4167	17.9167	34.5833	27.25	49.75	47.6667	43.5833	37.75	36	28.25	18.8333	45.25	32.25	20.4167	44.4167	24.25
F	WT	42.6667	20.0417	23.1667	32.5833	23.375	18.0833	24.0417	26.2083	29.4583	32.7917	13.875	29.25	42.875	45	44.4167	41.9583	25.9583	27.125	30.9167	13.375	29.6667	21.2917	25.1667	23.4583
F	WT	20.4167	25.5833	21.5	24.25	29.7917	20.7917	26.7917	31.625	13.5417	38.6667	23.2917	37.9167	37.3333	46.4167	33.5	36.5833	20.625	37.2917	42.4583	32	31.5	28.875	38.9583	46.7917
F	WT	34.8333	26.875	13.125	26.0833	19.875	16.4583	19.3333	40	13.9583	29.9167	12.5	42.2083	36.9583	60	43.7917	46.8333	51.0417	20.5833	35.0833	33.8333	21.2917	33.7083	53.625	45.8333
F	WT	19.4167	23.3333	27.4583	18.25	22.9167	29.9167	18.3333	19.7917	21.2917	21.625	23.375	29.75	36.875	46.5417	33.4583	29.875	33.9167	30.75	33.375	25.8333	35.0833	27.6667	33.9167	50.375
M	KO	20.5	8.75	32.75	8.25	17.0833	17.3333	30.1667	23.0833	17	19.5833	28.5833	23.75	39.75	48.9167	37.9167	24.75	24.5	26	14.0833	37	34.8333	43.9167	43.1667	33.75
M	KO	13.9167	29	12.3333	20.75	19.9167	19.75	23.25	11.8333	26	15.6667	24.9167	32.25	53.9167	27.75	11.9167	39.5	12.9167	34.5	11.75	40.5833	39.3333	39.4167	29.5	21.25
M	KO	22.3333	33.3333	19.0833	27.6667	26.75	28.25	38.3333	11.3333	27.1667	35.3333	26.25	39.0833	52.25	44.25	30.9167	34.75	46.9167	25.5833	28.6667	31.5	25.5	39.1667	46.5833	36.0833
M	KO	28.75	28.4167	26.0833	29.3333	19.25	26.5	30.9167	28.0833	28.0833	27.6667	28.3333	31.3333	39.4167	43.1667	32.8333	34.5833	27.5833	27.0833	29.5833	24.9167	32.3333	25.4167	30.25	28.9167
M	KO	19.4167	9.58333	15.9167	19.8333	13.4167	14.1667	13.3333	28.0833	17.5	27.3333	24.3333	28.6667	31.0833	54.4167	40.8333	28	46.5833	22.25	27.5	23.5	29.0833	27.9167	46.5	56
M	KO	21.8333	35.8333	16.4167	18.8333	26.5	19.8333	14.1667	19.8333	15.6667	14.5	31.4167	34.9167	48.75	57.8333	32.25	39.5833	36.5833	33.1667	26.9167	42.5	31.6667	24.3333	40.75	38.0833
M	KO	10	48.8333	9.08333	26.5833	25.6667	18.8333	19.3333	11.1667	27	24.8333	29.1667	29.9167	52.1667	37.5	31.75	47.3333	31	23.5	18	41.3333	23	16.5	20	33.6667
F	KO	23.5417	28.9167	24.9167	23.2917	14.9167	16.9167	22.5833	23.625	13.625	21.7083	21.1667	16.6667	29.2083	33.2917	29.9583	24.7083	29.75	23.875	22.7917	43.0417	32.3333	27.1667	34.5833	54.7083
F	KO	29.4583	22.625	29.6667	24	19.2083	25.4583	21.8333	15.0417	20.9583	31.8333	27.8333	23.7083	45.3333	43.75	27.75	24.5833	32.8333	26.625	29.7083	27.2083	27.4583	18.0833	25.0417	36.25
F	KO	23.7917	24.0833	31.5833	19.9167	30.2917	23.6667	24.5	18.4583	40.6667	26.75	24.6667	40.0833	35.9167	45.7917	28.875	32.125	22.3333	32.7083	30	17.5	23.75	33.8333	29.3333	55.5
F	KO	27.75	16.4583	20.375	15.875	21.875	14.5833	20.9167	16.0417	30.875	13.5	26.1667	22.1667	42.4583	48.5833	39.1667	33.875	36.4167	33.25	28.625	47.8333	27.7083	50.9167	47.75	50.25
F	KO	20.4583	28.2917	20.2083	25.25	13.25	28.9167	15.7917	13.5	21.9167	12.5833	36.0833	28.75	32	47.125	36.875	44.0417	30.9583	47.1667	56.9583	40.7083	19.5833	13.8333	32.7083	31.2083
F	KO	30.5	21.9167	19.0417	25.1667	16.4583	24.5	19.4167	21.5417	19.3333	27.75	26.7083	32.7917	37.8333	42.7083	34.3333	35.0417	45.5	34.7917	29.375	26.625	35.875	43.0417	32.7083	40.7917

## Sheet: Fig5C-D nrem duration
sex	geno	1	2	3	4	5	6	7	8	9	10	11	12	13	14	15	16	17	18	19	20	21	22	23	24
M	WT	26.9167	41.25	33.5	36.8333	37.6667	35.6667	29.5833	33.5	27.5	22.5	4.91667	27.6667	5.91667	47.25	25.75	32	28.25	31	14.3333	29.1667	10.75	30.9167	33.75	43.25
M	WT	25.9167	34.6667	36.8333	38.3333	30.6667	37.3333	34.8333	37.4167	41.0833	22.75	35.25	28.75	18.5	11.1667	22.25	28.6667	20.25	32.75	35.25	32.9167	32.5	32.9167	20.0833	4.41667
M	WT	35.9167	23.5	42.75	35.4167	37.75	31.6667	37.5	47	38.4167	31.8333	33	29.3333	24.3333	14.25	10.8333	40	18.0833	37.25	34.5833	38.25	35.75	32.1667	32.25	8.75
M	WT	36.4167	29.5	33.1667	44.6667	41.3333	36.9167	48.8333	36.0833	40.1667	29.25	36.9167	23.5833	5.75	12.8333	25.8333	20.75	0	37.1667	27	16	35.25	29.75	8.58333	29.9167
M	WT	29.0833	33.5833	42.1667	22.1667	43.4167	36.9167	29.0833	41.0833	16.8333	37.5	23.9167	28.4167	10.25	12.3333	15.6667	20.9167	21.5	29.75	36.8333	13.8333	25.3333	37.25	14.25	33.4167
F	WT	15.9167	36.375	34.9167	25.7917	34.4583	38.1667	33.875	30.625	28.125	26.5	42.1667	28.5	16.4167	13.25	14.375	17.0833	31.6667	31.0417	27.0417	43.5417	28.2917	36.4583	32.5833	34.0833
F	WT	38	31.7083	35.2083	32.8333	27.5833	35.9583	31.0417	26.25	41.0417	20.375	33.3333	19.9583	21.375	12.9167	25.375	22.2083	35.75	21.75	15.4583	25.9583	26.625	29	19.375	12.0417
F	WT	23.9583	31.4583	44.7917	31.75	38.0417	39.7917	36.7917	18.6667	41.9583	28.5417	43.2917	16.4583	22.5	0	15.4583	11.875	8.58333	36.8333	23.25	24.3333	36.5833	25.1667	5.875	13.4167
F	WT	37.125	33.375	30.4167	37.2917	34.0417	27.4167	38	34.6667	35.5417	33.4583	31.9583	27.9167	22.0833	13.1667	24.9167	29.375	24.3333	26.9167	24.75	30.75	23.875	30.2917	24.2917	8.75
M	KO	35	43.75	24.8333	45.75	38.0833	39.5833	27.0833	34.5	37.25	35.4167	29.0833	32.75	18.75	10.5833	20.8333	31.5833	32.3333	30.1667	41.8333	20.4167	22	16.0833	16	24.1667
M	KO	40.75	27.6667	42	34.4167	36.3333	33.0833	31.9167	42.3333	28.9167	39.5833	31.6667	24.75	5.83333	29.4167	42.6667	19.5	41.75	22.4167	43.6667	18.5	19	19.0833	29.75	33.5833
M	KO	35.3333	25.4167	39.8333	31.4167	30.4167	29.9167	20.8333	46.1667	30.3333	23.9167	32.3333	20.9167	7.75	15.75	29.0833	25.0833	12.8333	34.4167	29.6667	27.4167	32.3333	19.75	13.4167	23.3333
M	KO	28.6667	30.9167	31.25	28.5	39.3333	31.1667	28	30.8333	30.1667	30.6667	31	26.6667	20.5833	16.4167	25.5833	23.5833	30.75	30.5	29.4167	31.6667	26.0833	33	28.1667	30.25
M	KO	38.75	46.25	42.5833	37.9167	43	43.0833	43.0833	28.6667	41.0833	30.6667	33.75	29.9167	25	5.58333	19.1667	30.5833	13.4167	37.75	31.5	33.1667	30.25	30.0833	12.5	4
M	KO	32	22.1667	37.9167	36.9167	30.5	36.4167	40.75	34.5	38.25	40.6667	25.3333	22	11.25	2.16667	26.75	18.75	21.75	24.8333	29.25	16	27.1667	31.5	18.25	21.25
M	KO	45.5833	11.1667	48.8333	31.25	32.4167	38.25	36.6667	45	30.6667	31.75	27.25	27.8333	6.83333	21.8333	27.3333	11.5	27.4167	32.25	38.25	17.5833	32.3333	38	36.4167	24.25
F	KO	34.5833	29.7917	32.5	34.2083	41.25	38.5417	34.125	32.125	40.9167	34.1667	35.7083	39.4583	28.4583	24.7917	28.2083	33.4583	28.375	33.8333	34.5833	15.9583	26.3333	30.375	23.0417	5
F	KO	29.0833	34.375	29.125	34.75	39.125	32.2083	35.5417	41.7917	36.9583	25.9583	30	34.375	13.125	15.4583	31.0833	33.5	25.5417	31.5833	29.875	30.5	30.2917	38.5417	32.6667	23
F	KO	34.4583	33.9167	26.4583	36.8333	26.0833	33.7917	32.8333	36.625	18.9583	29.9583	32.2917	17.9583	22.5833	13.5417	28.3333	25.625	34.9167	25.6667	28.25	38.5	33.125	24.125	28.5	4.25
F	KO	30.875	40.5833	36.4167	40.2083	34.5	41	35.25	37.8333	26.5417	41.7083	30.2917	33.75	16.7083	11.0833	19.75	24.0833	22.0417	23.9583	29	11.4167	29.0417	8.58333	11.875	9
F	KO	36.5	28.7917	35.8333	32.0417	42.8333	28.6667	38.9583	42.9583	34.9583	42.7083	21.5417	29.3333	25.7083	12.4167	21.375	15.9167	27.7083	12.1667	3	18.3333	37.2083	43.5833	25.6667	27.9583
F	KO	27.375	34.0833	35	31.5	38.9583	31.9583	35.7083	32.9583	36	28.4583	29.875	24.5417	19.8333	16.125	23.5833	23.9167	13.75	24.25	27.0833	30.0417	22.0417	15.25	25.5417	17.125

## Sheet: Fig5F-G rem duration
sex	geno		1	2	3	4	5	6	7	8	9	10	11	12	13	14	15	16	17	18	19	20	21	22	23	24
M	WT	WT	1.16667	3.58333	1.75	6.5	3.16667	4.25	3.33333	1.58333	2.16667	3.25	0.5	1.5	0	3.33333	3.58333	2.16667	4.41667	2.91667	2.33333	2	0.5	2.41667	3	7.25
M	WT		0.583333	2	0.333333	1.33333	0.583333	2.5	3.83333	2.16667	1.5	0.75	2.75	1	0.333333	1.16667	0.583333	1.16667	0.833333	0.5	1.58333	1.41667	2.75	2.16667	0	0
M	WT		0.5	2.41667	1.25	2.5	1.16667	3.83333	3.25	1.58333	4.41667	1.66667	4.08333	1.91667	0	0	0	3	0	1.33333	3.5	3.33333	4.25	1.75	1.83333	0
M	WT		1.08333	1.83333	0.916667	3.33333	3.25	2.75	3.25	1.16667	2.58333	2.08333	1.91667	0.75	0	0.25	0.5	0.666667	0	1.16667	1.5	0.916667	2.91667	1.16667	0	1.5
M	WT		3.5	3.91667	5.16667	1.41667	4	6.16667	2.75	6.83333	0.75	4.58333	1.5	4.33333	0	0	0.75	1.33333	2.5	2	4.33333	0.916667	2.41667	2.33333	1.33333	2.33333
F	WT		1.375	3.54167	1.875	1.58333	2.08333	3.66667	2.08333	3.16667	2.41667	0.708333	3.91667	2.25	0.708333	1.70833	1.16667	0.916667	2.29167	1.83333	1.95833	3.08333	2.04167	2.25	2.20833	2.41667
F	WT		1.58333	2.70833	3.29167	2.91667	2.625	3.25	2.16667	2.125	5.41667	0.958333	3.375	2.125	1.29167	0.666667	1.125	1.20833	3.625	0.958333	2.08333	2.04167	1.875	2.125	1.66667	1.16667
F	WT		1.20833	1.66667	2.08333	2.16667	2.08333	3.75	3.875	1.33333	4.08333	1.54167	4.20833	1.33333	0.541667	0	0.75	1.29167	0.375	2.58333	1.66667	1.83333	2.125	1.125	0.5	0.75
F	WT		3.45833	3.29167	2.125	4.45833	3.04167	2.66667	3.66667	5.54167	3.16667	4.91667	4.66667	2.33333	1.04167	0.291667	1.58333	0.708333	1.70833	2.25	1.83333	3.33333	0.958333	2.04167	1.79167	0.875
M	KO	KO	4.5	7.5	2.41667	6	4.83333	3.08333	2.75	2.41667	5.75	5	2.33333	3.5	1.5	0.5	1.25	3.66667	3.16667	3.83333	4.08333	2.58333	3.16667	0	0.833333	2.08333
M	KO		5.33333	3.33333	5.66667	4.83333	3.75	7.16667	4.83333	5.83333	5.08333	4.75	3.41667	3	0.25	2.83333	5.41667	1	5.33333	3.08333	4.58333	0.916667	1.66667	1.5	0.75	5.16667
M	KO		2.33333	1.25	1.08333	0.833333	2.83333	1.75	0.75	2.41667	2.5	0.75	1.41667	0	0	0	0	0.166667	0.25	0	1.25	1.08333	2.16667	1.08333	0	0.5
M	KO		2.58333	0.666667	2.5	2.16667	1.33333	2.33333	1	1.08333	1.75	1.66667	0.583333	1.91667	0	0.416667	1.5	1.75	1.66667	2.41667	1	3.25	1.58333	1.58333	1.58333	0.75
M	KO		1.83333	4.08333	1.5	2.25	3.58333	2.75	3.58333	3.08333	1.41667	2	1.91667	1.41667	3.91667	0	0	1.41667	0	0	1	3.33333	0.666667	2	1	0
M	KO		6.16667	2	5.66667	4.25	3	3.75	5.08333	5.66667	6.08333	4.83333	3.25	3.08333	0	0	1	1.66667	1.66667	2	3.83333	1.5	1.16667	4.16667	1	0.666667
M	KO		4.41667	0	2.08333	2.16667	1.91667	2.91667	4	3.83333	2.33333	3.41667	3.58333	2.25	1	0.666667	0.916667	1.16667	1.58333	4.25	3.75	1.08333	4.66667	5.5	3.58333	2.08333
F	KO		1.875	1.25	2.54167	2.5	3.79167	4.375	3.29167	4.25	5.375	4.125	3.125	3.875	2.29167	1.83333	1.83333	1.75	1.875	2.25	2.625	1	1.33333	2.41667	2.375	0.291667
F	KO		1.45833	3	1.20833	1.25	1.66667	2.33333	2.58333	3.16667	2.08333	2.16667	2.16667	1.91667	1.45833	0.791667	1.16667	1.91667	1.625	1.79167	0.416667	2.29167	2.25	3.375	2.29167	0.75
F	KO		1.75	2	1.95833	3.25	3.625	2.54167	2.66667	4.91667	0.375	3.29167	3.04167	1.95833	1.5	0.666667	2.79167	2.25	2.75	1.625	1.75	4	3.125	2.04167	2.16667	0.25
F	KO		1.375	2.95833	3.20833	3.91667	3.625	4.41667	3.83333	6.125	2.58333	4.79167	3.54167	4.08333	0.833333	0.333333	1.08333	2.04167	1.54167	2.79167	2.375	0.75	3.25	0.5	0.375	0.75
F	KO		3.04167	2.91667	3.95833	2.70833	3.91667	2.41667	5.25	3.54167	3.125	4.70833	2.375	1.91667	2.16667	0.458333	1.70833	0	1.33333	0.666667	0	0.916667	3.20833	2.5	1.625	0.833333
F	KO		2.125	4	5.95833	3.33333	4.58333	3.54167	4.875	5.5	4.66667	3.75	3.375	2.66667	2.33333	1.16667	2.08333	1.04167	0.75	0.958333	3.54167	3.33333	2.08333	1.70833	1.75	2.08333

## Sheet: Figure5E,H onset
geno	sex	rem onset	nrem onset
WT	M	27.65	7.1
WT	M	52.3	29.5
WT	M	57.6	2.5
WT	M	61.25	14.6
WT	M	31.45	0.35
WT	F	46.45	3.8
WT	F	14.25	5.925
WT	F	67.95	15.45
WT	F	34.25	5.925
KO	M	22.9	0
KO	M	13.55	5
KO	M	35.6	16.35
KO	M	14.55	0.85
KO	M	33.1	15.85
KO	M	1	0.1
KO	M	2.35	0
KO	F	42	12.25
KO	F	19.725	3.05
KO	F	47.975	16.05
KO	F	44.775	8.8
KO	F	19.775	0.7
KO	F	40.425	9.625

[truncated: 20 more sheets: Fig5I-J nrem delta power, Fig5K-L REM theta, Fig6C,E HT22 T1-T3 727 counts, Fig6D,F HT22 T1,3,5 878 counts, Fig6H HT22 727 878 50-50 counts, HT22 h727 antibodies, Fig6I HT22m727C antibodies, Fig6J HT22 878V antibodies, Fig6 L-M HT22 727C 162A DD, Fig6N-O HT22 878V 162A 117D124D, Fig6P-Q HT22 727C A D, Fig6R-S TGN38 counts, FigS2A-B HT22 727C PDE assay, FigS2C-D HT22 878V PDE assay, FigS4A-B wake bouts, FigS4C-D nrem bouts, FigS4E-F rem bouts, FigS5D-E Cos1 T1-3 727 counts, FigS5F-G Cos1 T1-3 878V counts, FigS5H-I COS 727 878 50-50]
